# Supplementary material for: Spatially patterned stiffness variation in a light-triggered jumper for symmetry breaking and high snap-through efficiency
Source: Sci Adv. 2025 Aug 29;11(35):eadx8301. doi: 10.1126/sciadv.adx8301 (PMC12396311; doi:10.1126/sciadv.adx8301)
Supplement: Supplementary file 2 — Movies S1 to S9 [file sciadv.adx8301_movies_s1_to_s9.zip]

Archive with 9 entries (9 files):
- sciadv.adx8301_movie_s1.mp4
- sciadv.adx8301_movie_s2.mp4
- sciadv.adx8301_movie_s3.mp4
- sciadv.adx8301_movie_s4.mp4
- sciadv.adx8301_movie_s5.mp4
- sciadv.adx8301_movie_s6.mp4
- sciadv.adx8301_movie_s7.mp4
- sciadv.adx8301_movie_s8.mp4
- sciadv.adx8301_movie_s9.mp4
